# Supplementary material for: TB Hackathon: Development and Comparison of Five Models to Predict Subnational Tuberculosis Prevalence in Pakistan
Source: Trop Med Infect Dis. 2022 Jan 17;7(1):13. doi: 10.3390/tropicalmed7010013 (PMC8780063; doi:10.3390/tropicalmed7010013)
Supplement: Supplementary file 1 [file tropicalmed-07-00013-s001.zip]

Archive with 3 entries (3 files):
- Table S2.xls
- Table S3.xlsx
- tropicalmed-1417964-supplementary.pdf
